# Supplementary material for: Statistical complexity is maximized in a small-world brain
Source: PLoS One. 2017 Aug 29;12(8):e0183918. doi: 10.1371/journal.pone.0183918 (PMC5574548; doi:10.1371/journal.pone.0183918)
Supplement: S1 Dataset — Dataset of the final results used to plot the graphs in this paper. (ZIP) [file pone.0183918.s001.zip]

Archive with 7 entries (7 files):
- Full_parameter_mappingV3.mat
- iPcn_RE_HR_SP_v4_Q_Comp_N200_K3_RNG_1_80.mat
- iPcn_RE_HR_v4_Q_Comp_N200_K3_RNG_1_80.mat
- iPcn_REWIRE_v4_N200_K3_Q_hist.zip
- iPcn_REWIRE_v4_Q_Comp_N200_K3_RNG_1_80.mat
- Landscape.mat
- SmallWorld_N200_K3.mat
